# Supplementary material for: Acoustic Atomization-Induced Pumping Based on a Vibrating Sharp-Tip Capillary
Source: Micromachines (Basel). 2023 Jun 8;14(6):1212. doi: 10.3390/mi14061212 (PMC10301781; doi:10.3390/mi14061212)
Supplement: Supplementary file 1 [file micromachines-14-01212-s001.zip]

Archive with 3 entries (3 files):
- micromachines-2416728 Supporting information.pdf
- Supporting Video S1.mp4
- Supporting Video S2.mp4
